# Supplementary material for: Global trend of Plasmodium malariae and Plasmodium ovale spp. malaria infections in the last two decades (2000–2020): a systematic review and meta-analysis
Source: Parasit Vectors. 2021 Jun 3;14:297. doi: 10.1186/s13071-021-04797-0 (PMC8173816; doi:10.1186/s13071-021-04797-0)
Supplement: Supplementary file 3 — Additional file 3. Table S1. Score of included study. Table S2. Studies excluded from meta-analysis. Table S3. Characteristics of included studies. Table S4. Plasmodium malariae pooled prevalence. Table S5. Plasmodium ovale in future. pooled prevalence. [file 13071_2021_4797_MOESM3_ESM.xlsx]

## Sheet: A1
			Supplementary material 3 _Table A1 Score of included study
		Was the sample frame appropriate to address the target population?	Were study participant sampled in an appropriate way?	was the sample size adequate?	were the study subjects and the setting described in detail?	was the analysis conducted with sufficient coverage ?	were valid methods ued for the identification of the condition?	was the condition measured in a standard, reliable way for all participants.	was there appropiate statistical analysis?	was the reponse rate adequate?	Total	Observation
Tobian et al.	2000	0	1	1	1	1	1	1	1	NA	7	Low risk of bias
Mehlotra et al.	2000	1	1	1	1	1	1	1	1	NA	8	Low risk of bias
Mockenhaupt et al.	2000	0	1	1	1	1	1	1	1	NA	7	Low risk of bias
Ataka et al.	2001	0	1	1	0	1	1	1	1	NA	6	Low risk of bias
Toma et al.	2001	1	1	1	1	1	1	1	1	NA	8	Low risk of bias
R K. Mehlotra et al.	2002	1	1	1	1	1	1	1	1	NA	8	Low risk of bias
Scopel et al.	2004	0	1	1	1	1	1	1	1	NA	7	Low risk of bias
Nsobya et al.	2004	0	1	1	0	1	1	1	1	NA	6	Low risk of bias
Incardona et al.	2005	1	1	1	1	1	1	1	1	NA	8	Low risk of bias
Walker-Abbey et al.	2005	0	1	1	1	1	1	1	1	NA	7	Low risk of bias
Guerra-Neira et al.	2006	0	UC	1	1	1	1	1	1	NA	6	Low risk of bias
Kasehagen et al.	2006	1	1	1	1	1	1	1	1	NA	8	Low risk of bias
Curado et al.	2006	1	1	1	1	1	1	1	1	NA	8	Low risk of bias
Ebrahimzadeh et al.	2007	0	1	1	1	1	1	1	1	NA	7	Low risk of bias
Bruce et al.	2008	1	1	1	1	1	1	1	1	NA	8	Low risk of bias
Khaminsou et al.	2008	1	1	1	0	1	1	1	1	NA	7	Low risk of bias
Dhangadamajhi et al.	2009	0	1	1	1	1	1	1	1	NA	7	Low risk of bias
Lee et al._2009	2009	0	1	1	0	1	1	1	1	NA	6	Low risk of bias
Lekweiry et al._2009	2009	0	1	1	1	1	1	1	1	NA	7	Low risk of bias
Al-Mekhlafi et al._2010	2010	0	1	1	1	1	1	1	1	NA	7	Low risk of bias
Fuehrer et al._2010	2010	0	1	1	1	1	1	1	1	NA	7	Low risk of bias
Steenkeste et al.	2010	1	1	1	1	1	1	1	1	NA	8	Low risk of bias
Bendezu et al.	2010	0	1	1	1	1	1	1	1	NA	7	Low risk of bias
PMISG	2010	1	1	1	1	1	1	1	1	NA	8	Low risk of bias
Taylor et al.(a)	2011	1	1	1	1	1	1	1	1	NA	8	Low risk of bias
Taylor et al.(b)	2011	0	1	1	1	1	1	1	1	NA	7	Low risk of bias
Joveen-Neoh et al.	2011	0	1	1	1	1	1	1	1	NA	7	Low risk of bias
Putaporntip et al.	2011	0	1	1	1	1	1	1	1	NA	7	Low risk of bias
Kritsiriwuthinan et al.	2011	0	1	1	UC	1	1	1	1	NA	6	Low risk of bias
Fançony et al.	2012	1	1	1	1	1	1	1	1	NA	8	Low risk of bias
Manning et al.	2012	0	1	1	0	1	1	1	1	NA	6	Low risk of bias
Chou et al.	2012	0	1	1	1	1	1	1	1	NA	7	Low risk of bias
Zhou et al.	2013	1	1	1	0	1	1	1	1	NA	7	Low risk of bias
Alemu et al.	2013	0	1	1	1	1	1	1	1	NA	7	Low risk of bias
Kaisar et al.	2013	1	1	1	1	1	1	1	1	NA	8	Low risk of bias
Eibach et al.	2013	0	1	1	1	1	1	1	1	NA	7	Low risk of bias
Takem et al.	2013	0	1	1	1	1	1	1	1	NA	7	Low risk of bias
Hopkins et al.	2013	0	1	1	1	1	1	1	1	NA	7	Low risk of bias
Fru-Cho et al.	2014	0	1	1	1	1	1	1	1	NA	7	Low risk of bias
Sluydts et al.	2014	1	1	1	1	1	1	1	1	NA	8	Low risk of bias
Starzengruber et al.	2014	1	1	1	1	1	1	1	1	NA	8	Low risk of bias
Zhou et al.	2014	0	1	1	1	1	1	1	1	NA	7	Low risk of bias
Ngassa Mbenda et al.	2014	0	1	1	1	1	1	1	1	NA	7	Low risk of bias
Díaz et al.	2015	0	1	1	1	1	1	1	1	NA	7	Low risk of bias
Edwards et al.	2015	1	1	1	1	1	1	1	1	NA	8	Low risk of bias
Niang et al.	2015	0	1	1	1	1	1	1	1	NA	7	Low risk of bias
Sitali et al.(a)	2015	0	1	1	1	1	1	1	1	NA	7	Low risk of bias
Cook et al.(a)	2015	1	1	1	1	1	1	1	1	NA	8	Low risk of bias
Lee et al.	2015	1	1	1	1	1	1	1	1	NA	8	Low risk of bias
Bin Dajem et al.	2015	0	1	1	1	1	1	1	1	NA	7	Low risk of bias
Sitali et al.	2015	1	1	1	1	1	1	1	1	NA	8	Low risk of bias
Cook et al.(b)	2015	1	1	1	1	1	1	1	1	NA	8	Low risk of bias
Canier et al.	2015	1	1	1	1	1	1	1	1	NA	8	Low risk of bias
Parker et al.	2015	1	1	1	1	1	1	1	1	NA	8	Low risk of bias
Elguero et al.	2015	1	1	1	1	1	1	1	1	NA	8	Low risk of bias
Li et al.	2016	1	UC	1	1	1	1	1	1	NA	7	Low risk of bias
Motshoge et al.	2016	0	1	1	1	1	1	1	1	NA	7	Low risk of bias
Lek et al._2016	2016	0	1	1	1	1	1	1	1	NA	7	Low risk of bias
Doctor et al.	2016	0	1	1	1	1	1	1	1	NA	7	Low risk of bias
Baum et al.	2016	1	UC	1	1	1	1	1	1	NA	7	Low risk of bias
Williams et al.	2016	0	1	1	1	1	1	1	1	NA	7	Low risk of bias
Papa Mze et al.	2016	1	1	1	1	1	1	1	1	NA	8	Low risk of bias
Poirier et al.	2016	0	1	0	1	1	1	1	1	NA	6	Low risk of bias
Sifft et al.	2016	1	1	1	1	1	1	1	1	NA	8	Low risk of bias
Idris et al.	2016	1	1	1	1	1	1	1	1	NA	8	Low risk of bias
Pongvongsa et al.	2016	0	1	1	1	1	1	1	1	NA	7	Low risk of bias
Douine et al.	2016	0	1	1	1	1	1	1	1	NA	7	Low risk of bias
Wangroongsarb et al.	2016	0	1	1	1	1	1	1	1	NA	7	Low risk of bias
Pava et al.	2016	1	1	1	1	1	1	1	1	NA	8	Low risk of bias
Haanshuus et al.	2016	0	1	1	1	1	1	1	1	NA	7	Low risk of bias
Donald et al.	2016	1	1	1	1	1	1	1	1	NA	8	Low risk of bias
Traore et al.	2017	0	1	1	1	1	1	1	1	NA	7	Low risk of bias
Dongang et al.	2017	0	1	1	1	1	1	1	1	NA	7	Low risk of bias
Russo et al.	2017	0	1	1	1	1	1	1	1	NA	7	Low risk of bias
Kwenti et al.	2017	0	1	1	1	1	1	1	1	NA	7	Low risk of bias
Daniels et al.	2017	0	1	1	1	1	1	1	1	NA	7	Low risk of bias
Hayashida et al.	2017	0	UC	1	1	1	1	1	1	NA	6	Low risk of bias
Han et al.	2017	0	UC	1	1	1	1	1	1	NA	6	Low risk of bias
Guerra et al.	2017	1	1	1	1	1	1	1	1	NA	8	Low risk of bias
Seck et al.	2017	0	1	1	1	1	1	1	1	NA	7	Low risk of bias
Zhao et al.	2017	0	1	1	1	1	1	1	1	NA	7	Low risk of bias
Zaw et al.	2017	0	1	1	1	1	1	1	1	NA	7	Low risk of bias
Ghinai et al.	2017	1	1	1	1	1	1	1	1	NA	8	Low risk of bias
Oboh et al.	2018	1	1	1	1	1	1	1	1	NA	8	Low risk of bias
Gunasekera et al.	2018	0	1	1	1	1	1	1	1	NA	7	Low risk of bias
Sattabongkot et al.	2018	0	1	1	1	1	1	1	1	NA	7	Low risk of bias
Lover et al.	2018	0	1	1	1	1	1	1	1	NA	7	Low risk of bias
Camargo et al.	2018	0	1	1	1	1	1	1	1	NA	7	Low risk of bias
Doritchamou et al.	2018	0	1	1	1	1	1	1	1	NA	7	Low risk of bias
Durnez et al.	2018	0	1	1	1	1	1	1	1	NA	7	Low risk of bias
Ruh et al.	2018	0	1	1	1	1	1	1	1	NA	7	Low risk of bias
Amoah et al.	2019	1	1	1	1	1	1	1	1	NA	8	Low risk of bias
Woldearegai et al.	2019	1	UC	1	1	1	1	1	1	NA	7	Low risk of bias
Yman et al.	2019	1	1	1	1	1	1	1	1	NA	8	Low risk of bias
Haiyambo et al.	2019	1	1	1	1	1	1	1	1	NA	8	Low risk of bias
Sitali et al.(b)	2019	1	1	1	1	1	1	1	1	NA	8	Low risk of bias
Miguel et al.	2019	0	1	1	1	1	1	1	1	NA	7	Low risk of bias
Jiram et al.	2019	0	1	1	1	1	1	1	1	NA	7	Low risk of bias
Qureshi et al.	2019	0	1	1	1	1	1	1	1	NA	7	Low risk of bias
Deida et al.	2019	0	1	1	1	1	1	1	1	NA	7	Low risk of bias
Berzosa et al.	2019	0	1	1	0	1	1	1	1	NA	6	Low risk of bias
Diallo et al.	2020	0	1	1	1	1	1	1	1	NA	7	Low risk of bias
Eshag et al.	2020	0	1	1	1	1	1	1	1	NA	7	Low risk of bias
Heinemann et al.	2020	0	1	1	1	1	1	1	1	NA	7	Low risk of bias
Mugu et al.	2020	0	1	1	1	1	1	1	1	NA	7	Low risk of bias
Murphy et al.	2020	0	1	1	1	1	1	1	1	NA	7	Low risk of bias
Nzoumbou-Boko et al.	2020	0	1	1	1	1	1	1	1	NA	7	Low risk of bias
Obboh et al.	2020	0	1	1	1	1	1	1	1	NA	7	Low risk of bias
Okyere et al.	2020	0	1	1	1	1	1	1	1	NA	7	Low risk of bias
Oriero et al.	2020	0	1	1	1	1	1	1	1	NA	7	Low risk of bias
Vásquez et al.	2020	0	1	1	1	1	1	1	1	NA	7	Low risk of bias
Noordin et al.	2020	0	1	1	1	1	1	1	1	NA	7	Low risk of bias
Mitchell et al.	2020	0	1	1	1	1	1	1	1	NA	7	Low risk of bias

## Sheet: A2
Supplementary table A2: Studies excluded from meta analysis
Studies	Date of Publication	Country	Reason
Cavasini et al.	2000	Brazil	Only positive sample
Krishna et al.	2017	India	PCR only for confirmation of doubtful microscopic identification
William et al.	2014	Malaysia	RT-PCR only for positive sample for Nested PCR
Barber et al.	2012	Malaysia	PCR only for positive samples by mycroscopy
Ba et al.	2016	Mauritania	Only positive sample
Hussain et al.	2016	Pakistan	Only positive sample
ceesay et al.	2015	Gambia,Benin, Guinea	Methodology and results were unclear
Dinko et al.	2013	Ghana	Resultats after ACT traitement
Cook et al.	2015	Zanzibar	PCR Only for positive sample
Al-Shehri et al.	2019	Brazil	Nomber of Each species not provided / Mixed infection unclear
Geus et al.	2019	Rwanda	Prevalence of each species not given
Sakwe et al.	2019	Cameroon	Nomber of Each Plasmodium species not provided
Cucunubá et al.	2008	Colombia	Prevalence of each plasmodium species was not given clearly/Not use Po primers
Naeem et al.	2018	Pakistan	Expérimental method/status of some patients was Known
Asua et al.	2017	Uganda	PCR only for positive samples
Tiedje et al.	2017	Ghana	PCR only for negatif samples
Waxman et al.	2017	sierra leone	Results of species not provide
Coldiron et al.	2017	Uganda	Results show by graph, Number of species Unavailable
Karim et al.	2016	Pakistan	PCR only for positif sample by Microscopy
Pöschl et al.	2010	Thailand	Some samples were provide by hospital and were already known as positifs by microscopy
Manjurano et al.	2011	Tanzania	Data of each plasmodiun species not avaible/Mixed infection unclear
Li et al.	2014	Myanmar/ Thailand	status of some patients was known/Comparative studies
Thongdee et al.	2014	Thailand	status of patients was known
Krishna et al.	2015	India	PCR only for positif sample by Microscopy
Elbadry et al.	2015	Haiti	number of each species not provide
Chishimba et al.	2020	Zambia	interventional study
Kiyonga et al	2020	Congo	No data of each species prevalence
Leski et al.	2020	sierra leone	species specific PCR only for 16 samples
Mosnier et al.	2020	French Guiana–Brazil	Availibilty of data
Omer et al.	2020	Sudan	PCR only for positive microscopy samples/case for each species not provide
Podgorski et al.	2020	Congo	PCR only for positive samples
Robortella et al.	2020	Brazil	Not used Po primers/date for each species unclear

## Sheet: A3
			Supplementary table A3: characteristics of included studies
	NA: Not applicable
	NP: Not provided
	Studies	Date of Publication	Period of data collection	WHO region	Country	Target	Maternal blood	bloodshed site	status of participants	target gene	Diagnostic technique	Sample size	P. malariae	P. ovale spp	Systematic review	Pm pooled prevalence	Po pooled prevalence
1	Tobian et al.	2000	1997-1998	Africa	Kenya	Pregnant women	Fresh blood	peripheral blood/Umbilical cord blood	Both	18SrRNA	Nested PCR	102	25	23	Yes	Yes	Yes
2	Mehlotra et al.	2000	1996	Western Pacific	Papua New Guinea	≥ 5 years	Fresh blood	Venous blood	Both	18SrRNA	Nested PCR	2162	100	0	Yes	Yes	Yes
3	Mockenhaupt et al.	2000	1998	Africa	Ghana	Pregnant women	Fresh blood	Venous blood	Both	18SrRNA	Nested PCR	530	18	14	Yes	Yes	Yes
4	Ataka et al.	2001	1994	Western Pacific	Papua New Guinea	≥ 15 years	Fresh blood	Venous blood	Both	NP	PCR-MPH	181	0	0	Yes	Yes	Yes
5	Toma et al.	2001	1997	Western Pacific	LAO-PDR	all ages	Fresh blood	Venous blood	Both	18SrRNA	Nested PCR	336	5	3	Yes	Yes	Yes
6	R K. Mehlotra et al.	2002	1998-2000	Western Pacific	Papua New Guinea	all ages	Fresh blood	Venous blood	Both	18SrRNA	Nested PCR	670	107	38	Yes	Yes	Yes
7	Scopel et al.	2004	1996	Americas	Brazil	Adults (Miners)	Dry blood spot	Finger prick	Both	18SrRNA	Nested PCR	497	55	NA	Yes	Yes	No
8	Nsobya et al.	2004	2000-2001	Africa	Uganda	6 months-5years	Dry blood spot	Finger prick	Asymptomatic	18SrRNA	Nested PCR	316	12	31	Yes	No	No
9	Incardona et al.	2005	2001	Western Pacific	Cambodia	all ages	Dry blood spot	Finger prick	Both	18SrRNA	Nested PCR	102	NP	0	Yes	No	Yes
10	Walker-Abbey et al.	2005	1995-1998	Africa	Cameroon	Pregnant women	Fresh blood	peripheral blood/placental blood	Both	18SrRNA	Nested PCR	278	21	7	Yes	Yes	Yes
11	Guerra-Neira et al.	2006	1998	Africa	Equatorial Guinea	< 10 years	Dry blood spot	Finger prick	Asymptomatic	18SrRNA	Nested PCR	152	27	4	Yes	Yes	Yes
12	Kasehagen et al.	2006	2001-2003	Western Pacific	Papua New Guinea	all ages	Fresh blood	Finger prick	Both	18SrRNA	LDR-FMA	1182	146	65	Yes	Yes	Yes
13	Curado et al.	2006	2002	Americas	Brazil	all ages	Fresh blood	Venous blood	Both	18SrRNA	Nested PCR	318	1	NA	Yes	Yes	No
14	Ebrahimzadeh et al.	2007	2004-2005	Eastern Mediterranean	Iran	all ages	Fresh blood	Venous blood	Symptomatic	18SrRNA	Nested PCR	140	2	0	Yes	Yes	Yes
15	Bruce et al.	2008	2002	Africa	Malawi	all ages	Dry blood spot	Finger prick	Both	18SrRNA	Nested PCR	2918	276	139	Yes	Yes	Yes
16	Khaminsou et al.	2008	2006	Western Pacific	LAO-PDR	all ages	Dry blood spot	Finger prick	Both	NP	Nested PCR	260	0	0	Yes	Yes	Yes
17	Dhangadamajhi et al.	2009	2008	South-East Asian	India	all ages	Fresh blood	Venous blood	Symptomatic	18SrRNA	Nested PCR	242	109	0	Yes	Yes	Yes
18	Lee et al._2009	2009	1996	Western Pacific	Malaysia	all ages	Dry blood spot	NP	Symptomatic	18SrRNA	Nested PCR	47	1	0	Yes	No	No
19	Lekweiry et al._2009	2009	2007	Africa	Mauritania	all ages	Dry blood spot	Finger prick	Symptomatic	18SrRNA	Nested PCR	237	0	17	Yes	Yes	Yes
20	Al-Mekhlafi et al._2010	2010	2010	Eastern Mediterranean	Yemen	all ages	Dry blood spot	Finger prick	Symptomatic	18SrRNA	Nested PCR	511	2	0	Yes	Yes	Yes
21	Fuehrer et al._2010	2010	2007-2009	South-East Asian	Bangladesh	all ages	Dry blood spot	Finger prick/Venous blood	Symptomatic	18SrRNA	Nested PCR	379	7	3	Yes	Yes	Yes
22	Steenkeste et al.	2010	2001	Western Pacific	Cambodia	all ages	Dry blood spot	Finger prick	Both	cytb	Nested PCR	134	17	10	Yes	Yes	Yes
23	Bendezu et al.	2010	2006	Americas	Peru	all ages	Dry blood spot	Finger prick	Symptomatic	18SrRNA	Nested PCR	332	0	0	Yes	Yes	Yes
24	PMISG	2010	2008	Western Pacific	Solomon Islands/ Vanuatu	all ages	Dry blood spot	Finger prick	Asymptomatic	18SrRNA	Nested PCR	13980	0	0	Yes	Yes	Yes
25	Taylor et al.	2011	2007	Africa	Congo	women of childbearing age	Dry blood spot	Finger prick	Both	18SrRNA	RT-PCR	4570	64	44	Yes	Yes	Yes
26	Taylor et al.	2011	2007	Africa	Congo	15-49 years	Dry blood spot	Finger prick	Both	18SrRNA	RT-PCR	8838	248	29	Yes	Yes	Yes
27	Joveen-Neoh et al.	2011	2010	Western Pacific	Malaysia	all ages	Dry blood spot	NP	Symptomatic	18SrRNA	Nested PCR	243	0	0	Yes	Yes	Yes
28	Putaporntip et al.	2011	2006-2007	South-East Asian	Thailand	all ages	Fresh blood	Venous blood / Finger prick	Symptomatic	18srRNA / Cytb	Nested PCR	693	13	6	Yes	No	No
29	Kritsiriwuthinan et al.	2011	2009	South-East Asian	Thailand	Adults workers	Dry blood spot	NP	Asymptomatic	18SrRNA	Nested PCR	241	1	0	Yes	Yes	Yes
30	Fançony et al.	2012	2010	Africa	Angola	all ages	Dry blood spot	Finger prick	Both	18SrRNA	Nested PCR	3316	46	23	Yes	Yes	Yes
31	Manning et al.	2012	2006-2009	Western Pacific	Papua New Guinea	6 months-10years	Dry blood spot	Finger prick	Symptomatic	NP	NP	797	0	NP	Yes	No	No
32	Chou et al.	2012	2011	Western Pacific	Cambodia	all ages	Dry blood spot	Finger prick	Symptomatic	Cytb	RT-PCR	1000	2	0	Yes	Yes	Yes
33	Zhou et al.	2013	2012-2013	Western Pacific	China	all ages	Dry blood spot	NP	Symptomatic	18SrRNA	Nested PCR	449	1	NA	Yes	Yes	No
34	Alemu et al.	2013	2013	Africa	Ethiopia	all ages	Dry blood spot	Finger prick	Symptomatic	18SrRNA	Nested PCR	300	0	9	Yes	Yes	Yes
35	Kaisar et al.	2013	2005-2006	South-East Asian	Indonesia	all ages	Fresh blood	Venous blood	Both	18SrRNA	RT-PCR	1509	28	0	Yes	Yes	Yes
36	Eibach et al.	2013	2011	Africa	Mali	all ages	Dry blood spot	Finger prick	Symptomatic	18SrRNA	RT-PCR	727	2	3	Yes	Yes	Yes
37	Takem et al.	2013	2011	Africa	Gambia	Children (4-21 years)	Dry blood spot	Finger prick	Asymptomatic	18SrRNA	Nested PCR	3124	0	0	Yes	Yes	Yes
38	Hopkins et al.	2013	2010-2011	Africa	Uganda	all ages	Fresh blood	Venous blood	Symptomatic	18SrRNA	Nested PCR/qPCR/LAMP	272	48	19	Yes	Yes	Yes
39	Fru-Cho et al.	2014	2008-2009	Africa	Cameroon	15-55 years	Fresh blood	Venous blood	Asymptomatic	18SrRNA	Nested PCR	269	9	0	Yes	Yes	Yes
40	Sluydts et al.	2014	2012	Western Pacific	Cambodia	all ages	Dry blood spot	Finger prick	Both	NP	PCR-LDR-FMA	5793	21	14	Yes	Yes	Yes
41	Starzengruber et al.	2014	2007-2008	South-East Asian	Bangladesh	all ages	Dry blood spot	Finger prick/ Heel prick	Both	18SrRNA	Nested PCR	1854	13	7	Yes	Yes	Yes
42	Zhou et al.	2014	2008-2012	Western Pacific	China	all ages	Dry blood spot	Finger prick	Symptomatic	18SrRNA	Nested PCR	562	9	15	Yes	Yes	Yes
43	Ngassa Mbenda et al.	2014	2012	Africa	Cameroon	all ages	Dry blood spot	Finger prick	Symptomatic	18SrRNA	Nested PCR	485	0	0	Yes	Yes	Yes
44	Díaz et al.	2015	2010-2011	Africa	Ethiopia	all ages	Dry blood spot	Finger prick	Symptomatic	18SrRNA	Nested PCR	1209	0	24	Yes	Yes	Yes
45	Edwards et al.	2015	2013-2014	Western Pacific	Cambodia	all ages	Dry blood spot	Finger prick	Both	Cytb	RT-PCR	3205	3	0	Yes	Yes	Yes
46	Niang et al.	2015	2009-2013	Africa	senegal	> 1 year	Serum	NP	Symptomatic	18SrRNA	Nested PCR	263	0	19	Yes	Yes	Yes
47	Sitali et al.	2015	2012	Africa	Zambia	< 5 years	Dry blood spot	NP	Both	18SrRNA	Nested PCR	873	42	18	Yes	Yes	Yes
48	Cook et al.	2015	2012	Africa	TAnzania	all ages	Dry blood spot	Finger prick	Both	Cytb	qPCR	6233	34	2	Yes	Yes	Yes
49	Lee et al.	2015	2012-2013	Western Pacific	Malaysia	all ages	Fresh blood	Venous blood	Symptomatic	18SrRNA	Nested PCR	207	0	NA	Yes	Yes	No
50	Bin Dajem et al.	2015	2010	Eastern Mediterranean	Saudi Arabia	all ages	Dry blood spot	NP	Symptomatic	18SrRNA	Nested PCR	371	0	0	Yes	Yes	Yes
51	Sitali et al.	2015	2012	Africa	Zambia	> 6 years	Dry blood spot	Finger prick	Both	18SrRNA	Nested PCR	873	42	18	Yes	Yes	Yes
52	Cook et al.	2015	2013	Africa	Tanzania	all ages	Fresh blood	Finger prick	Asymptomatic	Cytb	PCR/LAMP	1000	1	0	Yes	Yes	Yes
53	Canier et al.	2015	2013	Western Pacific	Cambodia	≥ 2 years	Dry blood spot	Venous blood	Asymptomatic	Cytb	RT-PCR	521	1	0	Yes	Yes	Yes
54	Parker et al.	2015	2011-2012	South-East Asian	Thailand	all ages	Dry blood spot	Finger prick	Both	18SrRNA	Nested PCR	547	1	0	Yes	Yes	Yes
55	Elguero et al.	2015	2005-2008	Africa	Gabon	≥ 15 years	Fresh blood	Venous blood	Both	Cytb	Nested PCR	3958	326	32	Yes	Yes	Yes
56	Li et al.	2016	2011-2012	South-East Asian	China-Myanmar	all ages	Dry blood spot	NP	Both	18SrRNA	Nested PCR	2701	4	3	Yes	Yes	Yes
57	Motshoge et al.	2016	2012	Africa	Botswana	02-10 years	Fresh blood	Venous blood	Asymptomatic	18SrRNA	PCR simplex	3624	6	0	Yes	Yes	Yes
58	Lek et al._2016	2016	2007	Americas	Colombia	all ages	Dry blood spot	Finger prick	Asymptomatic	Cytb	Nested PCR	7707	17	1	Yes	Yes	Yes
59	Doctor et al.	2016	2013-2014	Africa	DRC	Children	Dry blood spot	NP	Both	18SrRNA	qPCR	466	52	34	Yes	Yes	Yes
60	Baum et al.	2016	2013-2014	South-East Asian	Thailand	≥ 3 years	Fresh blood	Finger prick	Both	18SrRNA	qPCR	1615	3	3	Yes	Yes	Yes
61	Williams et al.	2016	2010-2011	Africa	Ghana, Gambia,Mali, Burkina faso	Pregnant women	Dry blood spot	NP	Both	18SrRNA	Nested PCR	2526	17	17	Yes	Yes	Yes
62	Papa Mze et al.	2016	2012-2013	Africa	Comoros	all ages	Dry blood spot	Finger prick	Both	18SrRNA	Nested PCR	211	1	0	Yes	Yes	Yes
63	Poirier et al.	2016	2009-2010	Africa	Benin	Adults (blood donors)	Fresh blood	Venous blood	Symptomatic	18SrRNA	Nested PCR	84	2	1	Yes	No	No
64	Sifft et al.	2016	2004	Africa	Rwanda	Children	Fresh blood	Venous blood	Asymptomatic	18SrRNA	SnM-PCR	1089	4	53	Yes	Yes	Yes
65	Idris et al.	2016	2012-2014	Africa	Kenya	all ages	Dry blood spot	Capillary puncture	Both	18SrRNA	Nested PCR	10430	1162	487	Yes	Yes	Yes
66	Pongvongsa et al.	2016	2013	Western Pacific	LAO-PDR	all ages	Dry blood spot	Finger prick	Asymptomatic	Cytb	Nested PCR	870	0	0	Yes	Yes	Yes
67	Douine et al.	2016	2015	Americas	Guyana	Adults (carriers)	Fresh blood	Venous blood	Both	18SrRNA	Nested PCR	421	4	0	Yes	Yes	Yes
68	Wangroongsarb et al.	2016	2012	South-East Asian	Thailand	18-70 years	Dry blood spot	Finger prick	Asymptomatic	18SrRNA	RT-PCR	1242	1	0	Yes	Yes	Yes
69	Pava et al.	2016	2013	South-East Asian	Indonesia	≥ 6 Months	Fresh blood	Venous blood	Both	18SrRNA	Nested PCR	2476	32	1	Yes	Yes	Yes
70	Haanshuus et al.	2016	2011-2012	South-East Asian	India	≥5 years	Fresh blood	Venous blood	Symptomatic	18SrRNA	Nested PCR	1412	12	NA	Yes	Yes	No
71	Donald et al.	2016	2011-2014	Western Pacific	Vanuatu	all ages	Fresh blood	Venous blood	Both	18SrRNA	Nested PCR	2827	1	0	Yes	Yes	Yes
72	Traore et al.	2017	2011	Africa	Mali	all ages	Fresh blood	NP	Asymptomatic	18SrRNA	RT qPCR	222	22	7	Yes	Yes	Yes
73	Dongang et al.	2017	2016	Africa	Cameroon	Children	Dry blood spot	Venous blood	Asymptomatic	18SrRNA	Nested PCR	122	10	NA	Yes	Yes	No
74	Russo et al.	2017	2012	Africa	Cameroon	all ages	Dry blood spot	Venous blood	Symptomatic	18SrRNA	Nested PCR	484	1	0	Yes	Yes	Yes
75	Kwenti et al.	2017	2015	Africa	Cameroon	≤15	Fresh blood	Venous blood	Both	18SrRNA	Nested PCR	1609	0	0	Yes	Yes	Yes
76	Daniels et al.	2017	2013-2014	Africa	senegal	≥ 6 Months	Filter pad of the RDT	Finger prick	Symptomatic	plasmepsin 4	RT-PCR	475	6	9	Yes	No	No
77	Hayashida et al.	2017	2013	Africa	Zambia	all ages	Fresh blood	Venous blood	Asymptomatic	18SrRNA	Nested PCR/LAMP	170	43	17	Yes	Yes	Yes
78	Han et al.	2017	2013-2015	South-East Asian	Myanmar	all ages	Dry blood spot	Finger prick	Symptomatic	18SrRNA	Nested PCR	90	1	0	Yes	Yes	Yes
79	Guerra et al.	2017	2003	Africa	Equatorial Guinea	all ages	Dry blood spot	Finger prick	Both	18SrRNA	Nested PCR	232	32	10	Yes	Yes	Yes
80	Seck et al.	2017	2014	Africa	senegal	all ages	Dry blood spot	Finger prick	Asymptomatic	18SrRNA	Nested PCR	1800	0	0	Yes	Yes	Yes
81	Zhao et al.	2017	2015	South-East Asian	Myanmar	all ages	Dry blood spot	Finger prick	Asymptomatic	18SrRNA	nD-PCR/nRT-PCR	1005	0	0	Yes	Yes	Yes
82	Zaw et al.	2017	2016	South-East Asian	Myanmar	≥6 months	Fresh blood	Finger prick	Asymptomatic	18SrRNA	qPCR	485	0	0	Yes	Yes	Yes
83	Ghinai et al.	2017	2013	South-East Asian	Myanmar	all ages	Dry blood spot	Capillary puncture	Both	Cytb	Hemi-nested PCR	1638	1	0	Yes	Yes	Yes
84	Oboh et al.	2018	2016-2017	Africa	Nigeria	≥ 2 years	Fresh blood	Venous blood	Both	18SrRNA	Nested PCR	436	29	3	Yes	Yes	Yes
85	Gunasekera et al.	2018	2014-2017	South-East Asian	Sri-lanka	all ages	Dry blood spot	Finger prick	Symptomatic	18SrRNA	Nested PCR	350	3	10	Yes	Yes	Yes
86	Sattabongkot et al.	2018	2015	South-East Asian	Thailand	all ages	Fresh blood	Finger prick	Asymptomatic	18SrRNA	PCR/LAMP	3650	2	0	Yes	Yes	Yes
87	Lover et al.	2018	2016	Western Pacific	LAO-PDR	> 18 Months	Dry blood spot	NP	Asymptomatic	18SrRNA	Nested PCR	5085	3	0	Yes	Yes	Yes
88	Camargo et al.	2018	2015-2016	Americas	Colombia	all ages	Dry blood spot	Capillary puncture	Symptomatic	18SrRNA	Nested PCR	2106	882	NA	Yes	Yes	No
89	Doritchamou et al.	2018	2008-2010	Africa	Benin	Pregnant women	Fresh blood	Peripheral and placental blood	Both	18SrRNA	PCR/qPCR	1037	90	56	Yes	Yes	Yes
90	Durnez et al.	2018	2016	Americas	Colombia	all ages	Dry blood spot	Finger prick	Asymptomatic	18SrRNA	Nested PCR	1540	13	0	Yes	Yes	Yes
91	Ruh et al.	2018	2014	Africa	Congo	Pregnant women	Dry blood spot	Finger prick	Both	18SrRNA	Nested PCR	250	1	0	Yes	Yes	Yes
92	Amoah et al.	2019	2017	Africa	Ghana	all ages	Dry blood spot	Finger prick	Both	18SrRNA	Nested PCR	729	48	35	Yes	Yes	Yes
93	Woldearegai et al.	2019	2016	Africa	Gabon	all ages	Fresh blood	Venous blood	Both	18SrRNA	Nested PCR	834	193	103	Yes	Yes	Yes
94	Yman et al.	2019	1994-2016	Africa	Tanzania	> 1 year	Fresh blood	Venous blood	Both	18SrRNA	RT-PCR	2897	266	136	Yes	Yes	Yes
95	Haiyambo et al.	2019	2016-2017	Africa	Namibia	< 9 years	Fresh blood	Venous blood	Both	18SrRNA	qPCR	952	0	3	Yes	Yes	Yes
96	Sitali et al.	2019	2017	Africa	Zambia	all ages	Dry blood spot	Finger prick	Both	18SrRNA	PET-PCR	304	5	32	Yes	Yes	Yes
97	Miguel et al.	2019	2011	Americas	Brazil	≥ 5 years	Fresh blood	Venous blood	Asymptomatic	18SrRNA	Nested PCR	312	6	NA	Yes	Yes	No
98	Jiram et al.	2019	2013-2014	Western Pacific	Malaysia	all ages	Dry blood spot	Finger prick	Asymptomatic	18SrRNA	Nested PCR	1856	0	0	Yes	Yes	Yes
99	Qureshi et al.	2019	2015	Eastern Mediterranean	Pakistan	all ages	Fresh blood	Venous blood	Symptomatic	18SrRNA	Nested PCR	16075	0	0	Yes	Yes	Yes
100	Deida et al.	2019	2015-2016	Africa	Mauritania	all ages	Dry blood spot	Finger prick	Symptomatic	Cytb	Nested PCR	453	0	0	Yes	Yes	Yes
101	Berzosa et al.	2019	2013	Africa	Equatorial Guinea	all ages	Dry blood spot	Finger prick	Both	NP	NP	1724	3	5	Yes	Yes	Yes
102	Diallo et al.	2020	2015-2017	Africa	Mauritania	all ages	Dry blood spot	Finger prick	Symptomatic	18SrRNA	Nested PCR	2326	10	0	Yes	Yes	Yes
103	Eshag et al.	2020	2018	Eastern Mediterranean	Sudan	all ages	Dry blood spot	Finger prick	Symptomatic	18SrRNA	Nested PCR	380	0	0	Yes	Yes	Yes
104	Heinemann et al.	2020	2018	Africa	Ghana	Adults	Fresh blood	Venous blood	Asymptomatic	18SrRNA	Nested PCR	391	33	53	Yes	No	No
105	Mugu et al.	2020	2017-2018	Africa	Tanzania	Pregnant women	Dry blood spot	Finger prick	Asymptomatic	18SrRNA	RT-PCR	819	38	8	Yes	Yes	Yes
106	Murphy et al.	2020	2018	Africa	Uganda	Adults	Fresh blood	Venous blood	Asymptomatic	18SrRNA	Nested PCR	1000	48	48	Yes	Yes	Yes
107	Nzoumbou-Boko et al.	2020	2017-2019	Africa	Central African Republic	all ages	Dry blood spot	Venous blood	Symptomatic	18SrRNA	Nested PCR	255	0	6	Yes	No	No
108	Obboh et al.	2020	2017	Africa	Ghana	3-15 years	Dry blood spot	Finger prick	Asymptomatic	18SrRNA	Nested PCR	528	7	0	Yes	Yes	Yes
109	Okyere et al.	2020	2015	Africa	Ghana	< 5 years	Dry blood spot	Finger prick	Asymptomatic	18SrRNA	Nested PCR	500	28	0	Yes	Yes	Yes
110	Oriero et al.	2020	2017	Africa	Nigeria	all ages	Dry blood spot	Finger prick	Symptomatic	Plasmepsin 4	Nested PCR	798	82	42	Yes	No	No
111	Vásquez et al.	2020	2016-2017	Americas	Colombia	Pregnant women	Fresh blood	Venous blood	Both	18SrRNA	Nested PCR	787	1	NA	Yes	Yes	No
112	Noordin et al.	2020	2019-2020	Western Pacific	Malaysia	≥ 15 years	Fresh blood	Venous blood	Asymptomatic	18SrRNA	Nested PCR	585	0	1	Yes	Yes	Yes
113	Mitchell et al.	2020	2013-2014	Africa	DRC	15-59 years	Dry blood spot	Finger prick	Both	18SrRNA	RT-PCR	17765	NA	153	Yes	No	Yes
	Poc: Plasmodium ovale Curtisi; Pow: Plasmodium ovale wallikeri; Cytb: Cytochrome b gene; PCR: polymerase chain reaction; RT-PCR: Real time polymerase chain reaction; qPCR: quantitative polymerase chain reaction LAMP: Loop-mediated isothermal amplification; LAO-PDR: Lao popular democratic republic PCR-MPH: polymerase chain reaction-based microtitre plate hybridization; Both: Asymptomatic and sympt…

## Sheet: A4
	Supplementary Table A4: Plasmodium malariae pooledprevalence
	2.01% (95% CI: 1.31-2.85) I^2=99.19%
	Studies	ES	Lower	Upper	Weight
	Africa
	Tobian et al._2000	24.51	17.19	33.68	0.89
	Mockenhaupt et al._2000	3.4	2.16	5.3	0.98
	Walker-Abbey et al._2005	7.55	4.99	11.27	0.96
	Guerra-Neira et al._2006	17.76	12.5	24.61	0.93
	Bruce et al._2008	9.46	8.45	10.57	1
	Lekweiry et al._2009	0	0	1.6	0.95
	Taylor et al._2011	1.4	1.1	1.78	1
	Taylor et al._2011	2.81	2.48	3.17	1.01
	Fançony et al._2012	1.39	1.04	1.85	1
	Alemu et al._2013	0	0	1.26	0.96
	Eibach et al._2013	0.28	0.08	1	0.99
	Takem et al._2013	0	0	0.12	1
	Hopkins et al._2013	17.65	13.58	22.62	0.96
	Fru-Cho et al._2014	3.35	1.77	6.24	0.96
	Ngassa Mbenda et al.	0	0	0.79	0.98
	Díaz et al._2015	0	0	0.32	1
	Niang et al._2015	0	0	1.44	0.96
	Sitali et al._2015	4.81	3.58	6.44	0.99
	Cook et al._2015	0.55	0.39	0.76	1.01
	Sitali et al._2015	4.81	3.58	6.44	0.99
	Cook et al._2015	0.1	0.02	0.56	0.99
	Elguero et al._2015	8.24	7.42	9.13	1
	Motshoge et al._2016	0.17	0.08	0.36	1
	Doctor et al._2016	11.16	8.61	14.34	0.98
	Williams et al._2016	0.67	0.42	1.08	1
	Papa Mze et al._2016	0.47	0.08	2.64	0.95
	Sifft et al._2016	0.37	0.14	0.94	1
	Idris et al._2016	11.14	10.55	11.76	1.01
	Traore et al._2017	9.91	6.64	14.55	0.95
	Dongang et al._2017	8.2	4.51	14.43	0.91
	Russo et al._2017	0.21	0.04	1.16	0.98
	Kwenti et al._2017	0	0	0.24	1
	Hayashida et al._2017	25.29	19.36	32.32	0.93
	Guerra et al._2017	13.79	9.94	18.82	0.95
	Seck et al._2017	0	0	0.21	1
	Oboh et al._2018	6.65	4.67	9.39	0.98
	Doritchamou et al._2	8.68	7.11	10.55	0.99
	Ruh et al._2018	0.4	0.07	2.23	0.96
	Amoah et al._2019	6.58	5	8.62	0.99
	Woldearegai et al._2	23.14	20.41	26.12	0.99
	Yman et al._2019	9.18	8.18	10.29	1
	Haiyambo et al._2019	0	0	0.4	0.99
	Sitali et al._2019	1.64	0.7	3.79	0.96
	Deida et al._2019	0	0	0.84	0.98
	Berzosa et al._2019	0.17	0.06	0.51	1
	Diallo et al._2020	0.43	0.23	0.79	1
	Mugu et al._2020	4.64	3.4	6.3	0.99
	Murphy et al._2020	4.8	3.64	6.31	0.99
	Obboh et al._2020	1.33	0.64	2.71	0.98
	Okyere et al._2020	5.6	3.9	7.97	0.98
	Sub-total: Africa
	Random pooled ES	3.16	2	4.56	48.99
	Western Pacific
	Mehlotra et al._2000	4.63	3.82	5.59	1
	Ataka et al._2001	0	0	2.08	0.94
	Toma et al._2001	1.49	0.64	3.44	0.97
	R K. Mehlotra et al._2002	15.97	13.39	18.94	0.99
	Kasehagen et al._200	12.35	10.6	14.35	1
	Khaminsou et al._200	0	0	1.46	0.96
	Steenkeste et al._20	12.69	8.07	19.38	0.92
	PMISG_2010	0	0	0.03	1.01
	Joveen-Neoh et al._2	0	0	1.56	0.95
	Chou et al._2012	0.2	0.05	0.73	0.99
	Zhou et al._2013	0.22	0.04	1.25	0.98
	Sluydts et al._2014	0.36	0.24	0.55	1.01
	Zhou et al._2014	1.6	0.84	3.02	0.98
	Edwards et al._2015	0.09	0.03	0.27	1
	Lee et al._2015	0	0	1.82	0.95
	Canier et al._2015	0.19	0.03	1.08	0.98
	Pongvongsa et al._20	0	0	0.44	0.99
	Donald et al._2016	0.04	0.01	0.2	1
	Lover et al._2018	0.06	0.02	0.17	1.01
	Jiram et al._2019	0	0	0.21	1
	Noordin et al._2020	0	0	0.65	0.99
	Sub-total: Western Pacific
	Random pooled ES	0.88	0.24	1.87	20.61
	Americas
	Scopel et al._2004	11.07	8.6	14.13	0.98
	Curado et al._2006	0.31	0.06	1.76	0.97
	Bendezu et al._2010	0	0	1.14	0.97
	Lek et al._2016	0.22	0.14	0.35	1.01
	Douine et al._2016	0.95	0.37	2.42	0.98
	Camargo et al._2018	41.88	39.79	44	1
	Durnez et al._2018	0.84	0.49	1.44	1
	Miguel et al._2019	1.92	0.88	4.13	0.97
	Vásquez et al._2020	0.13	0.02	0.72	0.99
	Sub-total: Americas
	Random pooled ES	2.94	0	12.56	8.86
	Eastern Mediterranea
	Ebrahimzadeh et al._	1.43	0.39	5.06	0.92
	Al-Mekhlafi et al._2	0.39	0.11	1.42	0.98
	Bin Dajem et al._201	0	0	1.02	0.97
	Qureshi et al._2019	0	0	0.02	1.01
	Eshag et al._2020	0	0	1	0.97
	Sub-total: Eastern Mediterranea
	Random pooled ES	0.06	0	0.52	4.85
	South-East Asian
	Dhangadamajhi et al.	45.04	38.9	51.34	0.95
	Fuehrer et al._2010	1.85	0.9	3.76	0.97
	Kritsiriwuthinan et	0.41	0.07	2.31	0.95
	Kaisar et al._2013	1.86	1.29	2.67	1
	Starzengruber et al.	0.7	0.41	1.2	1
	Parker et al._2015	0.18	0.03	1.03	0.98
	Li et al._2016	0.15	0.06	0.38	1
	Baum et al._2016	0.19	0.06	0.54	1
	Wangroongsarb et al.	0.08	0.01	0.45	1
	Pava et al._2016	1.29	0.92	1.82	1
	Haanshuus et al._201	0.85	0.49	1.48	1
	Han et al._2017	1.11	0.2	6.03	0.88
	Zhao et al._2017	0	0	0.38	0.99
	Zaw et al._2017	0	0	0.79	0.98
	Ghinai et al._2017	0.06	0.01	0.35	1
	Gunasekera et al._20	0.86	0.29	2.49	0.97
	Sattabongkot et al._	0.05	0.02	0.2	1
	Sub-total: South-East Asian
	Random pooled ES	1.04	0.33	2.08	16.69
	Overall
	Random pooled ES	2.01	1.31	2.85	100

## Sheet: A5
	Supplementary Table A5: Plasmodium ovale spp pooled prevalence
	0.77% (95% CI: 0.5-1.1) I^2=97.85%
	Studies	ES	Lower	Upper	Weight
	Africa
	Tobian et al._2000	22.55	15.52	31.57	0.81
	Mockenhaupt et al._2	2.64	1.58	4.38	1.05
	Walker-Abbey et al._	2.52	1.22	5.11	0.99
	Guerra-Neira et al._	2.63	1.03	6.57	0.89
	Bruce et al._2008	4.76	4.05	5.6	1.12
	Lekweiry et al._2009	7.17	4.53	11.19	0.97
	Taylor et al._2011	0.96	0.72	1.29	1.13
	Taylor et al._2011	0.33	0.23	0.47	1.13
	Fançony et al._2012	0.69	0.46	1.04	1.12
	Alemu et al._2013	3	1.59	5.6	1
	Eibach et al._2013	0.41	0.14	1.21	1.08
	Takem et al._2013	0	0	0.12	1.12
	Hopkins et al._2013	6.99	4.52	10.65	0.99
	Fru-Cho et al._2014	0	0	1.41	0.99
	Ngassa Mbenda et al.	0	0	0.79	1.05
	Díaz et al._2015	1.99	1.34	2.94	1.1
	Niang et al._2015	7.22	4.67	11.01	0.98
	Sitali et al._2015	2.06	1.31	3.24	1.09
	Cook et al._2015	0.03	0.01	0.12	1.13
	Sitali et al._2015	2.06	1.31	3.24	1.09
	Cook et al._2015	0	0	0.38	1.09
	Elguero et al._2015	0.81	0.57	1.14	1.13
	Motshoge et al._2016	0	0	0.11	1.12
	Doctor et al._2016	7.3	5.27	10.02	1.04
	Williams et al._2016	0.67	0.42	1.08	1.12
	Papa Mze et al._2016	0	0	1.79	0.95
	Sifft et al._2016	4.87	3.74	6.31	1.1
	Idris et al._2016	4.67	4.28	5.09	1.13
	Traore et al._2017	3.15	1.54	6.36	0.96
	Russo et al._2017	0	0	0.79	1.05
	Kwenti et al._2017	0	0	0.24	1.11
	Hayashida et al._2017	10	6.34	15.43	0.91
	Guerra et al._2017	4.31	2.36	7.75	0.96
	Seck et al._2017	0	0	0.21	1.11
	Oboh et al._2018	0.69	0.23	2	1.04
	Doritchamou et al._2018	5.4	4.18	6.95	1.09
	Ruh et al._2018	0	0	1.51	0.98
	Amoah et al._2019	4.8	3.47	6.6	1.08
	Woldearegai et al._2019	12.35	10.29	14.76	1.08
	Yman et al._2019	4.69	3.98	5.53	1.12
	Haiyambo et al._2019	0.32	0.11	0.92	1.09
	Sitali et al._2019	10.53	7.56	14.48	1
	Deida et al._2019	0	0	0.84	1.04
	Berzosa et al._2019	0.29	0.12	0.68	1.11
	Diallo et al._2020	0	0	0.16	1.12
	Mugu et al._2020	0.98	0.5	1.92	1.08
	Murphy et al._2020	4.8	3.64	6.31	1.09
	Obboh et al._2020	0	0	0.72	1.05
	Okyere et al._2020	0	0	0.76	1.05
	Mitchell et al._2020	0.86	0.74	1.01	1.14
	Sub-total: Africa
	Random pooled ES	1.69	1.11	2.38	52.78
	Western Pacific
	Mehlotra et al._2000	0	0	0.18	1.12
	Ataka et al._2001	0	0	2.08	0.93
	Toma et al._2001	0.89	0.3	2.59	1.01
	R K. Mehlotra et al.	5.67	4.16	7.69	1.07
	Incardona et al._200	0	0	3.63	0.81
	Kasehagen et al._200	5.5	4.34	6.95	1.1
	Khaminsou et al._200	0	0	1.46	0.98
	Steenkeste et al._20	7.46	4.1	13.19	0.87
	PMISG_2010	0	0	0.03	1.13
	Joveen-Neoh et al._2	0	0	1.56	0.97
	Chou et al._2012	0	0	0.38	1.09
	Sluydts et al._2014	0.24	0.14	0.41	1.13
	Zhou et al._2014	2.67	1.62	4.36	1.06
	Edwards et al._2015	0	0	0.12	1.12
	Canier et al._2015	0	0	0.73	1.05
	Pongvongsa et al._20	0	0	0.44	1.09
	Donald et al._2016	0	0	0.14	1.12
	Lover et al._2018	0	0	0.08	1.13
	Jiram et al._2019	0	0	0.21	1.11
	Noordin et al._2020	0.17	0.03	0.96	1.06
	Sub-total: Western Pacific
	Random pooled ES	0.33	0.06	0.75	20.96
	Eastern Mediterranea
	Ebrahimzadeh et al._	0	0	2.67	0.88
	Al-Mekhlafi et al._2	0	0	0.75	1.05
	Bin Dajem et al._201	0	0	1.02	1.02
	Qureshi et al._2019	0	0	0.02	1.13
	Eshag et al._2020	0	0	1	1.03
	Sub-total: Eastern Mediterranea
	Random pooled ES	0	0	0	5.11
	South-East Asian
	Dhangadamajhi et al.	0	0	1.56	0.97
	Fuehrer et al._2010	0.79	0.27	2.3	1.03
	Kritsiriwuthinan et	0	0	1.57	0.97
	Kaisar et al._2013	0	0	0.25	1.11
	Starzengruber et al.	0.38	0.18	0.78	1.11
	Parker et al._2015	0	0	0.7	1.06
	Li et al._2016	0.11	0.04	0.33	1.12
	Baum et al._2016	0.19	0.06	0.54	1.11
	Wangroongsarb et al.	0	0	0.31	1.1
	Pava et al._2016	0.04	0.01	0.23	1.12
	Han et al._2017	0	0	4.09	0.78
	Zhao et al._2017	0	0	0.38	1.09
	Zaw et al._2017	0	0	0.79	1.05
	Ghinai et al._2017	0	0	0.23	1.11
	Gunasekera et al._20	2.86	1.56	5.18	1.02
	Sattabongkot et al._	0	0	0.11	1.12
	Sub-total: South-East Asian
	Random pooled ES	0.05	0	0.17	16.86
	Americas
	Bendezu et al._2010	0	0	1.14	1.01
	Lek et al._2016	0.01	0	0.07	1.13
	Douine et al._2016	0	0	0.9	1.04
	Durnez et al._2018	0	0	0.25	1.11
	Sub-total: Americas
	Random pooled ES	0	0	0.01	4.29
	Overall
	Random pooled ES	0.77	0.5	1.1	100
